# Supplementary material for: Auxology of small samples: A method to describe child growth when restrictions prevent surveys
Source: PLoS One. 2022 Jun 7;17(6):e0269420. doi: 10.1371/journal.pone.0269420 (PMC9173602; doi:10.1371/journal.pone.0269420)
Supplement: S1 Dataset — (XLSX) [file pone.0269420.s001.xlsx]

## Sheet: S.African rural females
Number	school	urban/rural	sex	age	weight	height	biiliocristal	chest circ	arm circ	triceps skf	Muscle area	specific grip strength(N)
203	ud	r	f	6.45226	19	1100	159	530	170	9	1598.78
139	ud	r	f	6.73785	13	1079	146	420	155	6	1475.37
449	ud	r	f	6.79227	20	1153	177	570	170	7	1743.59	2.81317
1	bz	r	f	7.28833	18	1131	173	555	160	8	1447.76	1.35519
1459	ud	r	f	7.42762	23	1182	182	570	170	10	1528.73
665	ud	r	f	7.53559	23	1177	180	585	200	13	2016.42	2.91904
220	ex	r	f	7.97536	17	1108	165	535	150	8	1241.05
11	bz	r	f	8.58333	19	1150	172	615	160	8	1447.76	3.38798
1411	tk	r	f	8.81691	20	1200	180	751	165	11	1354.43	4.34573
63	ud	r	f	9.6025	24	1365	200	600	160	6	1585.72	5.56782
1489	ud	r	f	9.82786	23	1252	196	575	150	6	1369.01	1.43316
521	ex	r	f	9.84155	23	1260	185	560	170	7	1743.59	3.93843
100	bz	r	f	9.87012	26	1303	199	630	190	11	1923.27	4.08055
609	bz	r	f	9.87012	26	1303	199	630	190	11	1923.27	4.08055
1390	ex	r	f	10.0301	31	1371	205	600	195	9	2212.5	6.65086
158	ud	r	f	10.2159	28	1335	213	650	180	13	1541.55	9.54561
56	ex	r	f	10.239	39	1380	210	696	220	14	2466.19	5.56893
199	ud	r	f	10.3224	26	1300	193	605	190	10	2001.75	6.861
592	ud	r	f	10.5082	23	1253	181	630	170	6	1818.35	7.55301
473	ud	r	f	10.5137	23	1205	180	610	185	9	1955.07	5.01772
71	ud	r	f	10.5943	24	1326	190	650	185	8	2034.19	3.37579
556	bz	r	f	10.6174	25	1289	178	590	170	7	1743.59	5.62633
1394	tk	r	f	10.9918	21	1275	181	560	180	8	1908.95	3.59727
446	ud	r	f	11.0532	46	1435	235	725	240	20	2498.79	7.4592
497	bz	r	f	11.1518	24	1246	174	565	180	11	1683.8	2.91306
677	ud	r	f	11.3552	38	1419	224	675	220	17	2209.31	6.66044
1418	ud	r	f	11.4276	19	1206	180	545	150	8	1241.05	5.53322
483	ud	r	f	11.5164	29	1444	209	650	175	8	1787.68	6.58506
564	bz	r	f	11.892	38	1482	234	720	205	8	2574.95	5.3337
232	ex	r	f	11.9468	26	1307	204	625	175	9	1713.56	6.29741
430	ud	r	f	11.9933	43	1521	230	725	220	10	2830.65	5.54501
495	ex	r	f	12.0724	35	1431	212	670	220	8	3022.3	4.86881
507	ud	r	f	12.2226	28	1315	195	620	165	8	1557.09	11.3404
169	bz	r	f	12.5505	32	1435	202	620	190	9	2081.79	6.59719
1457	ud	r	f	13.0915	36	1459	219	760	190	9	2081.79	9.42456
82	bz	r	f	13.0943	41	1577	237	754	198	6	2554.38	5.37665
178	ex	r	f	13.1256	42	1508	225	750	220	11	2737.18	6.45116
1401	tk	r	f	13.4452	38	1508	238	750	210	14	2193.96	7.15419
34	ex	r	f	13.4836	50	1633	250	760	230	11	3040.32	8.0666
535	ex	r	f	13.5411	27	1331	205	610	180	11	1683.8	4.66089
656	bz	r	f	13.6831	35	1449	211	645	195	9	2212.5	7.53764
601	ud	r	f	13.761	35	1369	198	680	210	10	2538.43	5.41042
1383	ud	r	f	13.9495	36	1489	222	700	210	9	2628.48	4.47864
713	ud	r	f	13.9754	37	1550	227	680	200	7	2521.97	9.72453
1397	tk	r	f	14	30	1464	183	635	185	9	1955.07	8.53012
218	bz	r	f	14.4589	46	1556	217	730	220	5	3321.54	5.9069
91	ex	r	f	14.5669	35	1479	220	680	190	7	2246.6	8.29655
500	bz	r	f	15.1858	40	1457	208	690	225	16	2430.45	3.22903
27	bz	r	f	15.7786		1555	232	813	230	25	1826.54	12.3529
1373	bz	r	f	16.4671	47	1465	246	751	239	19	2559.51	8.0488

## Sheet: S.African urban females
Number	urban/rural	sex	age	weight	height	biiliocristal	chest circ	arm circ	triceps skf	Muscle area	specific grip strength(N)
1338	u	f	6.58881	19	1131	183	560	165	9	1487.97	3.29644
1312	u	f	10.8157	40	1456	214	745	225	20	2093.65	4.68559
1078	u	f	8.80749	28	1281	182	640	190	14	1697.25	5.20194
1328	u	f	16.8306	44	1526	261	720	210	13	2277.72	6.4604
1071	u	f	6.58607	21	1189	177	580	175	9	1713.56	1.71747
1072	u	f	7.54774	22	1211	177	540	175	9	1713.56	4.57993
1324	u	f	11.4057	28	1349	205	650	180	9	1832.33	5.35385
1315	u	f	8.59155	21	1249	195	550	170	13	1327.99	4.43228
1319	u	f	12.5575	34	1495	213	705	205	10	2398.29	4.90849
1308	u	f	6.88809	26	1212	179	265	190	13	1771.02	1.10783
1305	u	f	17.0219	41	1438	228	750	230	16	2571.52	5.34082
1141	u	f	14.8279	54	1708	228	790	235	10	3298.82	8.92137
1142	u	f	15.8087	58	1750	275	835	245	4	4299.57	8.21385
1144	u	f	17.8893	60	1765	278	880	280	26	3131.2	12.5319
1293	u	f	9.87834	30	1371	206	635	180	9	1832.33	6.96
1295	u	f	11.7868	37	1497	241	695	195	13	1891.73	8.29717
1064	u	f	6.60524	20	1145	177	580	170	11	1460.24	2.68722
1068	u	f	10.5329	40	1374	230	750	240	22	2324.82	5.48559
1067	u	f	9.51916	35	1322	211	720	230	20	2224.72	4.40954
1298	u	f	8.93036	21	1192	166	580	190	15	1625.05	3.62204
1299	u	f	10.0642	25	1232	181	605	205	21	1538.89	3.82484
1301	u	f	11.9726	26	1315	203	605	180	9	1832.33	5.35385
1284	u	f	6.43977	30	1245	194	640	235	20	2359.77	3.32575
1287	u	f	9.545	41	1470	230	750	240	17	2771.53	6.37121
1288	u	f	10.4644	44	1518	237	755	232	15	2720.68	5.40858
1289	u	f	11.4535	58	1561	279	830	265	25	2767.97	6.73383
1279	u	f	7.96321	21	1234	193	620	180	11	1683.8	2.91306
1272	u	f	13.3361	61	1559	272	885	260	25	2621.54	9.7294
1277	u	f	18.3443	54	1632	249	850	230	15	2662.14	11.055
1260	u	f	15.8552	53	1645	261	792	235	31	1508.06	11.7091
1229	u	f	12.9358	57	1518	268	885	240	18	2679.05	10.6191
1057	u	f	6.40298	29	1343	200	600	200	14	1937.65	5.56912
1058	u	f	7.36465	28	1392	213	600	197	11	2100.37	5.13767
1062	u	f	11.3306	57	1659	245	825	240	20	2498.79	9.81474
1257	u	f	10.4523	32	1431	224	710	205	11	2312.32	5.09099
1258	u	f	11.4659	36	1493	237	740	200	11	2178.66	5.40333
1267	u	f	9.43583	27	1387	202	580	173	9	1667.17	6.47264
1270	u	f	12.4018	32	1585	248	715	205	10	2398.29	8.18082
1250	u	f	8.705	34	1206	200	710	260	30	2187.62	4.03589
1251	u	f	9.83881	38	1254	210	770	250	27	2172.34	4.96745
1245	u	f	10.2637	43	1394	203	760	230	18	2394.98	6.55371
1246	u	f	11.1831	47	1422	227	760	230	18	2394.98	7.37292
1238	u	f	9.51095	28	1314	217	670	195	12	1969.57	4.48271
1240	u	f	11.4577	37	1449	233	710	210	10	2538.43	5.79688
511	u	f	7.14357	26	1373	200	610	190	11	1923.27	4.59062
512	u	f	8.10524	30	1320	214	650	195	12	1969.57	4.48271
1050	u	f	6.58607	19	1234	173	555	153	9	1238.27	5.54565
1232	u	f	17	76	1471	291	953	309	39	2769.15	7.0852
1233	u	f	18.2105	80	1485	315	995	330	31	4307.71	4.55462
1224	u	f	8.00821	30	1244	195	610	195	17	1596.07	6.14634

## Sheet: S. African rural males 
Number	sex	age	weight	height	biiliocristal	chest circ	arm circ	R grip	L grip	Muscle area	specific grip strength(N)
236	m	7.84428	21	1190	169			9	10
245	m	7.56417	17	1179	176	540	150	7	5	1435.34	4.78423
254	m	11.3552	25	1326	196	605	170	13	17	1818.35	7.01351
263	m	10.392	41	1415	217	700	240	16	17	2865.58	5.47743
272	m	12.1475	35	1498	219	685	185	24	19	2114.88	11.1326
281	m	16.3306	41	1570	215	715	205	15	18	2947.09	4.99306
290	m	14.698	31	1395	203	625	180	17	16	1987.13	8.39249
299	m	6.98631	22	1218	183	580	175	6	7	1863.37	3.15879
308	m	10.3552	25	1240	205	620	195	13	9	2129.95	5.98746
317	m	12.9221	29	1368	207	680	180	10	12	1832.33	5.35385
326	m	10.9879	30	1363	202	640	200	9	11	2521.97	3.50083
335	m	11	31	1402	211	645	194	18	20	2354.84	7.49861
344	m	12.8701	29	1318	182	580	195	16	16	2212.5	7.09425
353	m	14.2704	38	1547	233	740	190	23	21	2331.35	9.67808
354	m	6.65845	21	1191	185	550	180	5	4	1757.28	2.79125
363	m	7.25274	20	1201	176	550	175	9	9	1713.56	5.15242
372	m	11.1886	24	1326	176	615	160	15	10	1585.72	9.2797
381	m	9.85797	22	1259	183	570	170	11	4	1818.35	5.93451
390	m	11.705	20	1279	175	570	155	12	14	1544.21	7.62334
399	m	14.0642	28	1408	201	620	170	21	12	1818.35	11.3295
408	m	12.239	34	1413	190	700	200	20	18	2521.97	7.77962
417	m	15.6694	47	1660	228	770	230	35	35	3443.6	9.97066
418	m	7.80202	21	1165	170	565	180	6	6	1757.28	3.3495
714	m	5.65999		1094	181	555	160	4	5	1585.72	2.47459
722	m	10.3811	22	1219	190	645	160	7	5	1447.76	4.74317
730	m	7.73631	20	1179	168	610	165	6	5	1700.04	3.46226
738	m	9.21167	23	1264	183	585	155	10	7	1475.37	6.64916
746	m	11.5411	27	1357	205	612	170	23	19	1818.35	12.4085
754	m	12.0779	38	1467	211	710	215	22	20	2502.18	8.62528
762	m	13.3646	30	1390	185	615	180	20	21	2066.89	9.49252
846	m	16.1201	45	1674	246	710	170	22	23	1972.57	10.941
859	m	17.1408	50	1632	240	810	230	40	40	3548.35	11.0587
937	m	16.3306	41	1570	215	715	205	15	18	2947.09	4.99306
979	m	18.153	29	1395	244	623	183	18	19	2063.3	8.55813
1619	m	17.056	50	1598	241	795	255	34	31	4557.1	7.31913
1626	m	8.2281	20	1166	181	565	160	6	6	1585.72	3.71188
1633	m	8.5806	20	1147	181	558	175	7	6	1940.63	3.53854
1640	m	10.1612	24	1251	190	590	170	12	11	1894.68	6.2132
1647	m	11.4699	48	1404	189	624	170	14	13	1818.35	7.55301
1653	m	11.3729	34	1442	205	670	180	18	15	2066.89	8.54327
1660	m	12.3333	34	1476	228	670	190	20	20	1923.27	10.2014
1667	m	13.5055	47	1545	249	710	220	24	19	2378.99	9.89663
1668	m	6.05869	13	1023	159	480	130			1039.67
1675	m	9.56023	21	1220	180	620	175	7	8	2019.46	3.40042
1682	m	12.3443	31	1437	225	720	185	18	17	2114.88	8.34943
1689	m	16.2171	46	1705	254	825	205	26	28	2947.09	8.65463
1696	m	13.5614	23	1322	202	575	160	13	12	1657.05	7.69621
1703	m	13.2117	44	1495	225	735	225	30	24	2792.36	10.5395
1704	m	11.5779	26	1277	193	670	190	10	10	2163.41	4.53451
1711	m	13.2473	25	1333	195	620	165	14	11	1773.87	7.74238

## Sheet: S.African urban males
Number	sex	age	weight	height	biiliocristal	chest circ	arm circ	R grip	L grip	Muscle area	specific grip strength(N)
1010	m	8.90572	24	1333	183	570	165	10	9	1557.09	6.30021
1015	m	7.04381	20	1154	176	590	160	5	5	1515.96	3.23558
1021	m	12.9918	36	1454	196	699	182	17	16	1958.57	8.51491
1022	m	7.26916	22	1175	180	575	180	6	5	1908.95	3.08338
1032	m	10.1886	28	1348	205	640	190	10	10	1771.02	5.53917
1037	m	8.00274	22	1211	197	560	170	4	5	1598.78	2.45438
1040	m	10.9687	29	1366	217	600	135	10	9	906.687	10.8196
1044	m	7.26369	22	1247	177	590	165	7	7	1557.09	4.41014
1045	m	8.28285	25	1299	183	610	171	15	18	1693.54	8.68892
1095	m	11.1448	37	1311	225	735	235	11	15	2028.09	5.32078
1097	m	13.1585	39	1383	223	775	245	17	19	2922.03	5.70733
1099	m	8.48084	21	1160	171	620	180	7	8	1832.33	3.74769
1104	M	7.26916	22	1175	180	575	180	6	5	1908.95	3.08338
1113	m	16.6436	52	1719	274	775	235	39	38	3298.82	11.5978
1114	m	17.5082	51	1709	275	785	220	33	38	3120.48	10.3744
1119	m	18.0614	58	1709	260	875	265	27	35	5071.3	5.22292
1120	m	18.9261	55	1704	268	855	240	36	40	4003.7	8.82084
1122	m	6.85524	28	1305	195	620	195	13	11	2382.3	5.35324
1126	m	11.7829	43	1592	229	760	200	19	15	2611.73	7.13666
1128	m	8.13655	22	1254	175	575	170	6	9	1670.4	3.52371
1129	m	9.03953	22	1302	175	550	165	11	10	1627.78	6.62926
1133	m	13.0505	35	1508	192	645	195	20	20	2129.95	9.21148
1134	m	16.1749	67	1589	251	920	305	24	25	4429.27	5.31554
1136	m	18.1557	75	1595	300	993	312	41	40	3455.53	11.6396
1147	m	8.77738	22	1264	192	610	170	8	8	1743.59	4.50106
1148	m	9.8744	23	1306	185	610	170	10	10	1743.59	5.62633
1153	m	9.08333	25	1276	191	630	193	10	13	1842.97	5.32293
1154	m	10.0614	27	1312	195	650	190	5	16	2001.75	2.45036
1159	M	8.56964	30	1371	214	610	185	12	12	2034.19	5.78707
1161	M	10.5274	38	1477	228	690	200	16	15	2433.79	6.4492
1165	m	16.4644	46	1582	215	780	220	30	30	3220.22	9.13911
1168	m	19.5258	44	1614	249	850	240	40	39	4003.7	9.80093
1170	m	7.0219	19	1142	181	575	150	5	5	1369.01	3.58289
1173	m	9.89904	22	1286	192	605	170	9	8	1894.68	4.6599
1175	m	12.9413	28	1412	222	645	170	10	10	1972.57	4.9732
1176	m	7.29381	42	1284	205	725	270	10	10	2286.89	4.28967
1182	M	7.98084	25	1292	192	620	170	6	7	1894.68	3.1066
1183	M	8.90024	24	1330	190	590	175	15	15	1787.68	8.23133
1189	M	10.9671	30	1406	208	700	190	8	12	2001.75	3.92057
1193	M	14.9781	54	1690	254	785	225	21	22	3080.27	6.68806
1194	M	7.48905	39	1377	219	700	225	10	9	2518.57	3.89506
1196	M	9.50274	51	1512	232	770	260	16	15	3094.69	5.07192
1202	m	10.2171	31	1424	200	630	188	14	15	1874.1	7.32831
1208	m	10.2171	31	1424	200	630	188	14	15	1874.1	7.32831
1215	m	11.1502	36	1479	241	690	210	15	15	2449.96	6.00622
1220	m	9.68309	42	1395	213	755	260	15	14	2900.72	5.07288
1222	m	11.6776	58	1508	244	890	280	20	15	2218.34	8.84446
1621	M	7.80595	20	1276	176	550	160	6	5	1515.96	3.88269
1785	m	9.60797	26	1303	195	600	180	14	11	2066.89	6.64476
1787	m	11.6217	30	1395	197	650	195	18	16	2382.3	7.41218

## Sheet: Polish males and females
number	SEX	age	height	weight	shoulder width	hip width	skinford, subscapular	skinfold, abdominal	Fałd sk.-tł. ramię	skinfold triceps	grip strength right	grip strength left	arm circumference	UAMC	Muscle area	spec.muscle strength(N)
2	M	6.60556	129	25	28	20	4	5	8	0.90309	18	14	20	17.488	24.3379	7.25535
4	M	6.95556	118.9	18	24	19	4	5	6	0.778151	8.5	7	16	14.116	15.8572	5.2585
5	M	6.96944	125.2	23	26	19	4	8	11	1.04139	13	11	18.5	15.046	18.0154	7.07892
9	M	7.01389	117.1	23	27	19	5	12	9	0.954243	12	14	19	16.174	20.8179	5.65474
17	M	7.11389	118.3	28	25	18	4	5	5	0.69897	11	10	16	14.43	16.5705	6.51218
80	M	7.55556	131	30	29	21	5	8	12	1.07918	16	16	20.5	16.732	22.2792	7.04515
149	M	7.88333	135	35	30	21	15	27	15	1.17609	16	14	23.5	18.79	28.0968	5.58641
209	M	8.175	133	29	29	21	7	15	10	1	15	16	20.5	17.36	23.9829	6.13561
257	M	8.45278	140.1	29	31	22	4	5	5	0.69897	19	20	18	16.43	21.4822	8.6765
315	M	8.70833	153.5	60	33	26	17	29	15	1.17609	19	17	28	23.29	43.166	4.31798
368	M	8.94722	131.8	27	30	21	4	5	7	0.845098	15	14	20	17.802	25.2197	5.83472
402	M	9.08056	140.5	37.5	31	23	8	20	14	1.14613	15	13	23	18.604	27.5433	5.3425
499	M	9.50278	147.1	38	31	23	8	15	9	0.954243	20	20	23.5	20.674	34.0136	5.76829
573	M	9.78611	144.5	44	32	24	10	21	15	1.17609	18	14.5	24.5	19.79	31.167	5.66561
592	M	9.83889	147.6	51	33	25	18	30	12	1.07918	19	19	25	21.232	35.8744	5.19563
659	M	10.1194	148.5	40	33	24	6	17	11	1.04139	16	16	21.5	18.046	25.9158	6.05653
728	M	10.4139	134	37	30	22	9	21	12	1.07918	17.5	14	24	20.232	32.5747	5.27019
834	M	10.8528	141.9	31	31	23	5	8	7	0.845098	17	14	19	16.802	22.466	7.42323
855	M	10.9472	146.8	46	34	26	13	26	8	0.90309	21	17	24	21.488	36.7447	5.60652
877	M	11.0306	142	31	30	22	5	7	7	0.845098	22.5	19.5	19.5	17.302	23.823	9.26522
924	M	11.3111	145.5	35	32	23	4	7	6	0.778151	25	21	21	19.116	29.0802	8.43358
1008	M	11.6722	148.4	49	33	26	10	30	12	1.07918	25	23	27	23.232	42.9513	5.70996
1052	M	11.8639	150.5	48	31	25	14	30	15	1.17609	21	23	24	19.29	29.612	6.95698
1101	M	12.0583	157.4	47	34	26	10	30	14	1.14613	22	17	25	20.604	33.7836	6.38831
1220	M	12.575	146	31	31	22	5	5	6	0.778151	24	21	19.5	17.616	24.6955	9.53373
1273	M	12.8944	167.9	46	33	25	5	7	4	0.60206	25	22	20.5	19.244	29.4709	8.32176
1359	M	13.2278	171.1	67	37	30	14	26	15	1.17609	38	22	26	21.29	36.0707	10.3347
1427	M	13.5111	165.9	57	37	27	10	10	10	1	25	21	25.5	22.36	39.7875	6.164
1492	M	13.8444	175.5	78	40	30	22	29	20	1.30103	38	42	29	22.72	41.079	9.07472
1522	M	14.025	168.4	62	37	27	8	15	12	1.07918	42	30	25.5	21.732	37.5839	10.9627
1556	M	14.2056	167.1	51	37	25	7	12	12	1.07918	34	30	22	18.232	26.4528	12.6089
1631	M	14.6139	175	59	37	27	8	12	7	0.845098	50	44	27	24.802	48.9527	10.0199
1656	M	14.725	165.8	47	36	25	6	7	5	0.69897	42	36	21	19.43	30.0434	13.7142
1672	M	14.8417	168.4	45	39	28	5	4	5	0.69897	21	21	20	18.43	27.0305	7.6214
1731	M	15.2306	180.6	75	43	32	10	15	10	1	30	25	27.5	24.36	47.2234	6.23208
1799	M	15.6833	165.6	57	38	30	10	15	10	1	32	30	26	22.86	41.5868	7.54855
1822	M	15.8083	181.7	68.5	42	29	7	7	7	0.845098	45	36	27	24.802	48.9527	9.01789
1850	M	15.9528	185.7	67	41	30	8	13	8	0.90309	44	42	26	23.488	43.9031	9.83166
1911	M	16.2444	181.9	64	41	29	7	12	12	1.07918	16	12	23.5	19.732	30.9845	5.06575
1926	M	16.3222	180.2	59	38	30	8	6	6	0.778151	48	42	24	22.116	38.9239	12.0975
2005	M	16.7	175.9	66	41	27	10	21	8	0.90309	48	46	26	23.488	43.9031	10.7254
2079	M	16.9472	173.5	77	41	29	10	25	15	1.17609	40	40	30	25.29	50.898	7.70954
2140	M	17.2167	174.6	64	40	30	8	4	10	1	54	50	26.5	23.36	43.4259	12.1987
2260	M	17.8361	176.6	75	42	29	14	27	12	1.07918	56	48	28.5	24.732	48.6767	11.2859
2272	M	17.9333	185.7	77	40	30	10	5	10	1	64	48	28.5	25.36	51.1801	12.2673
2281	M	17.9861	181.5	79	44	31	10	12	15	1.17609	52	46	28.5	23.79	45.0393	11.3261
2312	M	18.1889	178.4	85	42	30	15	21	11	1.04139	62	58	31	27.546	60.3837	10.0726
2377	M	18.5	163.4	50.5	38	27	7	7	10	1	40	28	31	27.86	61.7682	6.35278
2418	M	18.7972	182.3	71.5	40	32	12	13	15	1.17609	44	38	28	23.29	43.166	9.99953
2547	F	6.48611	122.6	24	27	19	8	13	12	1.07918	8	8	18	14.232	16.1189	4.86883
2551	F	6.86389	128.7	28	28	21	10	22	12	1.07918	9	10	20.5	16.732	22.2792	3.9629
2559	F	6.96389	124.6	20	26	17	3	7	7	0.845098	10	9	17	14.802	17.4359	5.62633
2571	F	7.16944	117.2	22	27	18	5	8	7	0.845098	12	11.5	18	15.802	19.8713	5.92411
2592	F	7.32778	124.2	20	27	19	4	4	8	0.90309	9	9	16.5	13.988	15.5709	5.67019
2627	F	7.47222	126	24	28	21	5	7	12	1.07918	13	13	19.5	15.732	19.6957	6.47503
2667	F	7.65556	120.8	19	26	18	4	4	7	0.845098	13	11	17	14.802	17.4359	7.31423
2695	F	7.80833	129.6	26	29	21	4	8	10	1	12.5	12	18.5	15.36	18.7752	6.53121
2791	F	8.31667	143.1	35	31	22	10	17	12	1.07918	13	14	21	17.232	23.6306	5.39682
2836	F	8.55833	121.1	23	28	19	5	11	9	0.954243	11	12	19	16.174	20.8179	5.18351
2886	F	8.78889	137.8	30	29	21	6	13	12	1.07918	14	10	19	15.232	18.4636	7.43841
2932	F	9.00833	139	36	30	23	9	22	12	1.07918	18	19	24.5	20.732	34.2047	5.16245
2979	F	9.24722	134.5	27	29	21	6	8	9	0.954243	17	15	20	17.174	23.4718	7.10513
3048	F	9.57778	139.8	30	30	22	5	10	8	0.90309	11	10.5	19	16.488	21.6341	4.98796
3100	F	9.78611	140.6	43	32	25	12	24	17	1.23045	16.5	14	27	21.662	37.3422	4.33464
3205	F	10.2694	147.2	34	31	23	6	11	7	0.845098	15	15	19.5	17.302	23.823	6.17682
3235	F	10.4444	155.3	54	33	27	15	19	18	1.25527	20	18	26	20.348	32.9493	5.9546
3259	F	10.6278	137.8	29	30	20	7	12	10	1	10	12	19	15.86	20.0175	4.90072
3309	F	10.8472	150.6	41	32	24	6	12	10	1	19	16	23	19.86	31.3878	5.93829
3337	F	11.0028	145.3	32	30	24	4	7	11	1.04139	16	12	20	16.546	21.7866	7.20444
3373	F	11.1833	149.3	41	33	26	8	27	16	1.20412	17	16	22	16.976	22.9337	7.27184
3436	F	11.4806	150.1	38	31	25	6	20	10	1	17.5	16.5	20	16.86	22.6213	7.58908
3481	F	11.7222	145.7	45	32	27	15	30	17	1.23045	21	13	24.5	19.162	29.2203	7.05024
3610	F	12.1667	155	57.5	33	28	19	28	18	1.25527	20	17.5	28	22.348	39.7448	4.9365
3666	F	12.4306	162.6	60	37	27	12	19	12	1.07918	15	17	24	20.232	32.5747	4.51731
3750	F	12.7861	165.7	61	35	29	12	26	15	1.17609	30	22	26	21.29	36.0707	8.15898
3756	F	12.8167	153.7	35	34	25	6	9	9	0.954243	14	12	17.5	14.674	17.1356	8.01488
3834	F	13.2278	163.7	56	36	29	12	20	14	1.14613	18	14	25	20.604	33.7836	5.2268
3873	F	13.4667	171	46	35	27	5	7	6	0.778151	15	17	20	18.116	26.1173	5.63421
3924	F	13.6833	152.8	52	25	25	15	15	18	1.25527	18	14	26	20.348	32.9493	5.35914
3992	F	13.95	161.1	45	33	30	10	25	9	0.954243	14	13	20	17.174	23.4718	5.85128
4064	F	14.3056	151.7	43	34	25	10	13	11	1.04139	17	16	24.5	21.046	35.2486	4.73125
4128	F	14.575	162.5	46.5	37	27	7	8	8	0.90309	11	12	21.5	18.988	28.692	3.76097
4162	F	14.7722	160.5	48	36	25	10	18	9	0.954243	22	17	22.5	19.674	30.8027	7.00654
4195	F	14.9694	164	53	36	29	16	18	15	1.17609	22	19	25.5	20.79	34.3963	6.27451
4221	F	15.1528	162.1	42	33	26	5	7	10	1	16	11	21	17.86	25.3843	6.18334
4274	F	15.5472	157.4	49	36	29	8	15	15	1.17609	22	15	24	19.29	29.612	7.28827
4303	F	15.6917	172.1	57	38	28	5	7	12	1.07918	20	20	22.5	18.732	27.9236	7.02632
4322	F	15.8389	158.2	48	35	26	11	11	12	1.07918	19	23	24	20.232	32.5747	5.72192
4439	F	16.6333	159.5	50	36	28	7	20	14	1.14613	23	17	22	17.604	24.6619	9.14895
4446	F	16.6556	157.2	47	33	24	8	8	14	1.14613	17	14	24	19.604	30.5839	5.45288
4456	F	16.6972	174.2	59	38	29	13	22	15	1.17609	17	13	21.5	16.79	22.4339	7.43385
4557	F	17.1194	158.1	50	34	28	10	14	12	1.07918	21	17	24	20.232	32.5747	6.32423
4597	F	17.3417	166.5	61	37	28	15	18	15	1.17609	22	19	25	20.29	32.7617	6.58756
4665	F	17.6806	163.5	48.5	34	28	7	8	10	1	19	15	21	17.86	25.3843	7.34272
4688	F	17.8111	154.5	47	33	25	10	11	9	0.954243	15	14	21.5	18.674	27.7509	5.30252
4778	F	18.1	158.8	53	36	27	10	15	15	1.17609	20	18	23	18.29	26.6214	7.37002
4853	F	18.5861	162.7	46	35	28	10	8	10	1	17	17	21	17.86	25.3843	6.5698
4893	F	18.8194	171	60.5	35	28	15	18	13	1.11394	16	19	26	21.918	38.23	4.10567
4895	F	18.8472	163.4	58	38	28	13	19	14	1.14613	28	27	25	20.604	33.7836	8.13057
